# Supplementary material for: Diabetes Therapeutics of Prebiotic Soluble Dietary Fibre and Antioxidant Anthocyanin Supplement in Patients with Type 2 Diabetes: Randomised Placebo-Controlled Clinical Trial
Source: Nutrients. 2025 Mar 21;17(7):1098. doi: 10.3390/nu17071098 (PMC11990404; doi:10.3390/nu17071098)
Supplement: Supplementary file 1 [file nutrients-17-01098-s001.zip]

Archive with 1 entries (1 files):
- nutrients-3450777-supplementary.pdf
